# Supplementary material for: Exploring the Diversity and Aromatic Hydrocarbon Degrading Potential of Epiphytic Fungi on Hornbeams from Chronically Polluted Areas
Source: J Fungi (Basel). 2021 Nov 16;7(11):972. doi: 10.3390/jof7110972 (PMC8620586; doi:10.3390/jof7110972)
Supplement: Supplementary file 1 [file jof-07-00972-s001.zip]

Archive with 1 entries (1 files):
- jof-1399951-supplementary.pdf
